# Supplementary material for: Comparative Analysis of T-Cell Signatures and Astroglial Reactivity in Parkinson’s Pathology Across Animal Models with Distinct Regenerative Capacities
Source: Int J Mol Sci. 2026 Jan 18;27(2):965. doi: 10.3390/ijms27020965 (PMC12841556; doi:10.3390/ijms27020965)
Supplement: Supplementary file 1 [file ijms-27-00965-s001.zip]

Archive with 3 entries (3 files):
- Supplementary files.pdf
- 01_PMID_PCA_TD-IDF.ipynb
- df_corpus.pkl
