# Supplementary material for: Comparative Analysis of T-Cell Signatures and Astroglial Reactivity in Parkinson’s Pathology Across Animal Models with Distinct Regenerative Capacities
Source: Int J Mol Sci. 2026 Jan 18;27(2):965. doi: 10.3390/ijms27020965 (PMC12841556; doi:10.3390/ijms27020965)
Supplement: Supplementary file 1 [file ijms-27-00965-s001.zip › 01_PMID_PCA_TD-IDF.ipynb]

# %% [markdown]
# Import PMIDs
Here we are importing PMIDs to dataframes.
After dataframe creation we saved the pkl version in order to save space and let reproducible mining

# %% [code]
import json
import pandas as pd
import os
from glob import glob

# Funzione generica per caricare un file JSON
def load_json(file_path):
    with open(file_path, 'r', encoding='utf-8') as f:
        return json.load(f)

# Carica tutti i JSON disponibili automaticamente
json_files = {
    'zebrafish': 'pubmed_zebrafish.json',
    'mouse': 'pubmed_mouse.json',
    'human': 'pubmed_human.json',
    'comparative': 'pubmed_comparative.json'
}

data_raw = {}
for key, file in json_files.items():
    if os.path.exists(file):
        data_raw[key] = load_json(file)
        print(f"Caricato '{file}' ({len(data_raw[key])} records).")
    else:
        print(f"File '{file}' non trovato.")


# %% [code]
# Estrazione dinamica di tutti i campi unici presenti nei metadati JSON
all_fields = set()

for modello, records in data_raw.items():
    for record in records:
        all_fields.update(record.keys())

print("Campi identificati nei metadati JSON:")
for field in sorted(all_fields):
    print(f"- {field}")


# %% [code]
# Funzione per creare DataFrame completi e robusti con tutti i metadati
def json_to_df_completo(records, modello, all_fields):
    structured_data = []
    for record in records:
        structured_record = {field: record.get(field, None) for field in all_fields}
        structured_record['modello'] = modello  # Aggiunta del modello
        structured_data.append(structured_record)
    return pd.DataFrame(structured_data)

# Creazione DataFrame completo per ogni modello
dfs = []
for modello, records in data_raw.items():
    df = json_to_df_completo(records, modello, all_fields)
    dfs.append(df)
    print(f"DataFrame '{modello}' creato con {df.shape[0]} righe e {df.shape[1]} colonne.")

# Unione in un unico DataFrame
df_completo = pd.concat(dfs, ignore_index=True)
print(f"\nDataFrame finale: {df_completo.shape[0]} righe e {df_completo.shape[1]} colonne totali.")


# %% [code]
# Visualizzazione iniziale
print("Anteprima del DataFrame finale completo:")
display(df_completo.head())

# Informazioni complete sul DataFrame
print("\nInformazioni sulle colonne:")
df_completo.info()

# Verifica eventuali valori mancanti
print("\nPercentuale di valori mancanti per colonna:")
missing_pct = df_completo.isnull().mean().sort_values(ascending=False) * 100
print(missing_pct[missing_pct > 0])


# %% [code]
import pandas as pd
import json

# Funzione per esplorare in dettaglio il campo 'mesh'
def analyze_mesh(mesh_list):
    if not mesh_list:
        return None
    mesh_details = []
    for mesh_entry in mesh_list:
        if isinstance(mesh_entry, dict):
            for k, v in mesh_entry.items():
                mesh_details.append((k, v))
        else:
            mesh_details.append(('Unknown', mesh_entry))
    return mesh_details

# Funzione per esplorare in dettaglio il campo 'keywords'
def analyze_keywords(keywords_list):
    if not keywords_list:
        return None
    keyword_details = []
    for kw in keywords_list:
        if isinstance(kw, list):
            keyword_details.extend(kw)
        else:
            keyword_details.append(kw)
    return keyword_details

# Applica funzioni al DataFrame
df_mesh = df_completo['mesh'].dropna().apply(analyze_mesh)
df_keywords = df_completo['keywords'].dropna().apply(analyze_keywords)


# Riepilogo delle tipologie di strutture trovate in 'mesh'
print("\n📌 Tipi di struttura presenti in 'mesh':")
mesh_types = df_mesh.explode().dropna().apply(lambda x: x[0]).value_counts()

# Riepilogo keyword più frequenti
print("\n📌 Keyword più frequenti in 'keywords':")
keywords_freq = df_keywords.explode().value_counts().head(15)


# %% [code]
# Funzione robusta per espandere campo mesh
def extract_mesh(row):
    mesh_list = row.get('mesh', [])
    extracted = []
    if mesh_list:
        descriptor = None
        qualifier = None
        for mesh_entry in mesh_list:
            descriptor = mesh_entry.get('DescriptorName', None)
            qualifier = mesh_entry.get('QualifierName', None)

            extracted.append({
                'pmid': row['pmid'],
                'DescriptorName': descriptor,
                'QualifierName': qualifier
            })
    return extracted

# Applicazione funzione a df_completo
mesh_records = []
for _, row in df_completo.iterrows():
    mesh_records.extend(extract_mesh(row))

# Creazione DataFrame MESH
df_mesh = pd.DataFrame(mesh_records)

# Trasformazione colonne contenenti liste in tuple per gestire duplicati
df_mesh['DescriptorName'] = df_mesh['DescriptorName'].apply(lambda x: tuple(x) if isinstance(x, list) else x)
df_mesh['QualifierName'] = df_mesh['QualifierName'].apply(lambda x: tuple(x) if isinstance(x, list) else x)

# Rimozione duplicati
df_mesh = df_mesh.drop_duplicates().reset_index(drop=True)
# Manteniamo solo 'pmid' e 'DescriptorName'
df_mesh = df_mesh[['pmid', 'DescriptorName']].drop_duplicates().reset_index(drop=True)

print("DataFrame Mesh semplificato (senza QualifierName):")
display(df_mesh.head())

# %% [code]
# Funzione per espandere campo keywords
def extract_keywords(row):
    keywords_list = row.get('keywords', [])
    extracted = []
    if keywords_list:
        for keyword_entry in keywords_list:
            if isinstance(keyword_entry, list):
                for kw in keyword_entry:
                    extracted.append({'pmid': row['pmid'], 'keyword': kw.strip()})
            else:
                extracted.append({'pmid': row['pmid'], 'keyword': keyword_entry.strip()})
    return extracted

# Applicazione funzione a df_completo
keywords_records = []
for idx, row in df_completo.iterrows():
    keywords_records.extend(extract_keywords(row))

# Creazione DataFrame Keywords
df_keywords = pd.DataFrame(keywords_records).drop_duplicates().reset_index(drop=True)

print("Esempio DataFrame Keywords:")
display(df_keywords.head())


# %% [code]
# Ripristina pmid come colonna nel DataFrame df_mesh e df_keywords
df_mesh = df_mesh.reset_index()
df_keywords = df_keywords.reset_index()

# Assicurati che i pmid siano stringhe per coerenza
df_completo['pmid'] = df_completo['pmid'].astype(str)
df_mesh['pmid'] = df_mesh['pmid'].astype(str)
df_keywords['pmid'] = df_keywords['pmid'].astype(str)

# Ora procedi con l'aggregazione preventiva keywords per articolo
agg_keywords = df_keywords.groupby('pmid')['keyword'].apply(list).reset_index()
agg_keywords.rename(columns={'keyword':'keywords_list'}, inplace=True)

# Aggregazione preventiva Mesh per articolo
agg_mesh = df_mesh.groupby('pmid')['DescriptorName'].apply(list).reset_index()
agg_mesh.rename(columns={'DescriptorName':'mesh_list'}, inplace=True)

# Merge robusto, usando how='left' per mantenere tutti i pmid in df_completo
df_finale_robusto = df_completo.merge(agg_keywords, on='pmid', how='left')\
                               .merge(agg_mesh, on='pmid', how='left')

# Gestione dei valori mancanti (NA)
df_finale_robusto['keywords_list'] = df_finale_robusto['keywords_list'].apply(lambda x: x if isinstance(x, list) else pd.NA)
df_finale_robusto['mesh_list'] = df_finale_robusto['mesh_list'].apply(lambda x: x if isinstance(x, list) else pd.NA)

print("Esempio finale robusto per PMID con gestione NA a priori:")
display(df_finale_robusto[['pmid', 'title', 'keywords_list', 'mesh_list']].head())


# %% [markdown]
# Grafici

# %% [code]
import pandas as pd
import matplotlib.pyplot as plt
import networkx as nx
import itertools
import seaborn as sns

# 1) Conteggi delle Mesh e Keywords (con gestione similitudini keyword)
from collections import Counter
import re

# Funzione per pulire leggermente le keyword
clean_keyword = lambda kw: re.sub(r"[’'`´]", "'", kw.lower().strip())


# %% [code]
# Conteggio Mesh
mesh_counter = Counter(itertools.chain.from_iterable(df_finale_robusto['mesh_list'].dropna()))
mesh_df = pd.DataFrame(mesh_counter.items(), columns=['Mesh', 'Conteggio']).query('Mesh.str.len() > 1')
mesh_df.sort_values(by='Conteggio', ascending=False, inplace=True)

# Conteggio Keywords (pulendo per apostrofi e similitudini)
keywords_counter = Counter()
for kws in df_finale_robusto['keywords_list'].dropna():
    cleaned_kws = [clean_keyword(kw) for kw in kws if len(kw) > 1]
    keywords_counter.update(cleaned_kws)

keywords_df = pd.DataFrame(keywords_counter.items(), columns=['Keyword', 'Conteggio'])
keywords_df.sort_values(by='Conteggio', ascending=False, inplace=True)


# %% [code]

# Bar plot for top 20 Mesh
plt.figure(figsize=(8, 4))
sns.barplot(data=mesh_df.head(20), y='Mesh', x='Conteggio', palette='Blues_d')
plt.title('Top 20 Mesh Terms')
plt.xlabel('Count')
plt.ylabel('Mesh Terms')
plt.tight_layout()
plt.show()

# Bar plot for top 20 Keywords
plt.figure(figsize=(8, 4))
sns.barplot(data=keywords_df.head(20), y='Keyword', x='Conteggio', palette='Greens_d')
plt.title('Top 20 Keywords')
plt.xlabel('Count')
plt.ylabel('Keywords')
plt.tight_layout()
plt.show()

# %% [code]
with pd.option_context('display.max_rows', None):
    display(keywords_df.head(100))

# %% [code]
with pd.option_context('display.max_rows', None):
    display(mesh_df.head(100))

# %% [code]
top_mesh = mesh_df.head(50)['Mesh'].tolist()
mesh_subset = df_finale_robusto['mesh_list'].dropna().apply(lambda x: [m for m in x if m in top_mesh])

edges_mesh = Counter()
for mesh_terms in mesh_subset:
    for combo in itertools.combinations(sorted(set(mesh_terms)), 2):
        edges_mesh[combo] += 1

G_mesh = nx.Graph()
for mesh, count in mesh_counter.items():
    if mesh in top_mesh:
        G_mesh.add_node(mesh, size=count)

for (mesh1, mesh2), weight in edges_mesh.items():
    G_mesh.add_edge(mesh1, mesh2, weight=weight)

sizes_mesh = [50 + 950*(G_mesh.nodes[n]['size'] - min(mesh_counter.values())) / (max(mesh_counter.values()) - min(mesh_counter.values())) for n in G_mesh.nodes]
widths_mesh = [0.1 + 4.9*(G_mesh[u][v]['weight'] - min(edges_mesh.values())) / (max(edges_mesh.values()) - min(edges_mesh.values())) for u,v in G_mesh.edges]

plt.figure(figsize=(15, 15))
pos = nx.spring_layout(G_mesh, k=0.5, iterations=50)
nx.draw_networkx_nodes(G_mesh, pos, node_size=sizes_mesh, node_color='lightblue', alpha=0.7)
nx.draw_networkx_edges(G_mesh, pos, width=widths_mesh, alpha=0.7)
nx.draw_networkx_labels(G_mesh, pos, font_size=10)
plt.title('Mesh Terms Graph')
plt.axis('off')
plt.show()


# %% [code]

# Print G_mesh details
print(G_mesh.nodes(data=True))
print(G_mesh.edges(data=True))

# %% [code]
# Graph for Keywords (sampled to 50)
top_keywords = keywords_df.head(50)['Keyword'].tolist()
keywords_subset = df_finale_robusto['keywords_list'].dropna().apply(lambda x: [clean_keyword(kw) for kw in x if clean_keyword(kw) in top_keywords])

edges_keywords = Counter()
for kw_terms in keywords_subset:
    for combo in itertools.combinations(sorted(set(kw_terms)), 2):
        edges_keywords[combo] += 1

G_keywords = nx.Graph()
for kw, count in keywords_counter.items():
    if kw in top_keywords:
        G_keywords.add_node(kw, size=count)

for (kw1, kw2), weight in edges_keywords.items():
    G_keywords.add_edge(kw1, kw2, weight=weight)

sizes_keywords = [50 + 950*(G_keywords.nodes[n]['size'] - min(keywords_counter.values())) / (max(keywords_counter.values()) - min(keywords_counter.values())) for n in G_keywords.nodes]
widths_keywords = [0.1 + 4.9*(G_keywords[u][v]['weight'] - min(edges_keywords.values())) / (max(edges_keywords.values()) - min(edges_keywords.values())) for u,v in G_keywords.edges]

plt.figure(figsize=(15, 15))
pos = nx.spring_layout(G_keywords, k=0.5, iterations=50)
nx.draw_networkx_nodes(G_keywords, pos, node_size=sizes_keywords, node_color='lightgreen', alpha=0.7)
nx.draw_networkx_edges(G_keywords, pos, width=widths_keywords, alpha=0.7)
nx.draw_networkx_labels(G_keywords, pos, font_size=10)
plt.title('Keywords Graph')
plt.axis('off')
plt.show()

# %% [code]
# Print G_mesh details
print(G_keywords.nodes(data=True))
print(G_keywords.edges(data=True))

# %% [code]
import pandas as pd
import numpy as np
import seaborn as sns
import matplotlib.pyplot as plt
from sklearn.feature_extraction.text import TfidfVectorizer
from sklearn.cluster import KMeans
from sklearn.decomposition import PCA
import re

# Carica il DataFrame
df = pd.read_pickle('df_finale_robusto.pkl')

# Verifica titoli e abstract disponibili
df = df.dropna(subset=['title', 'abstract']).reset_index(drop=True)


# %% [code]
# Funzione di pulizia semplice
def preprocess_text(text):
    text = re.sub(r'\W+', ' ', text.lower())  # pulizia caratteri speciali
    tokens = text.split()
    tokens = [token for token in tokens if len(token) > 2]  # rimuove token brevi
    return ' '.join(tokens)

# Applica preprocessing solo ai titoli
df['title_processed'] = df['title'].apply(preprocess_text)

# Controlla i risultati
print("Esempio testo pre-processato (titoli):")
display(df['title_processed'].head(2))


# %% [code]
# TF-IDF
tfidf = TfidfVectorizer(max_features=500, stop_words='english')
X_tfidf = tfidf.fit_transform(df['title_processed'])

# PCA
pca = PCA(n_components=2)
X_pca = pca.fit_transform(X_tfidf.toarray())

# Risultato PCA nel DataFrame
df['pca_1'], df['pca_2'] = X_pca[:,0], X_pca[:,1]


# %% [code]
# Grafico PCA con centroidi
plt.figure(figsize=(6,5))
sns.scatterplot(data=df, x='pca_1', y='pca_2', hue='modello', alpha=0.7)

# Aggiungi centroidi dei cluster
plt.scatter(centroidi[:,0], centroidi[:,1], marker='.', s=50, c='black', label='Centroids')

# Etichette numeriche dei centroidi
for i, (x, y) in enumerate(centroidi):
    plt.text(x, y, f'C{i}', fontsize=12, fontweight='bold', color='black',
             ha='center', va='center', bbox=dict(facecolor='white', alpha=0.7, boxstyle='round,pad=0.3'))

plt.title('PCA on TF-IDF (titles) with Cluster Centroids')
plt.xlabel('PCA_1')
plt.ylabel('PCA_2')
plt.legend()
plt.show()


# %% [code]

# KMeans Clustering (5 cluster)
kmeans = KMeans(n_clusters=5, random_state=42, n_init=10)
df['cluster'] = kmeans.fit_predict(X_pca)

# Estrazione dei centroidi dei cluster
centroidi = kmeans.cluster_centers_
print("Centroidi dei cluster (coordinate PCA):")
print(centroidi)

# Estrazione e visualizzazione delle prime 20 parole principali per PCA1 e PCA2
loading_scores = pd.DataFrame(
    pca.components_.T,
    index=tfidf.get_feature_names_out(),
    columns=['PC1', 'PC2']
)

# Prime 20 parole della PC1
top20_pc1 = loading_scores['PC1'].abs().sort_values(ascending=False).head(20)
print("\nPrime 20 parole chiave principali per PC1:")
print(top20_pc1)

# Prime 20 parole della PC2
top20_pc2 = loading_scores['PC2'].abs().sort_values(ascending=False).head(20)
print("\nPrime 20 parole chiave principali per PC2:")
print(top20_pc2)

terms = tfidf.get_feature_names_out()
original_space_centroids = kmeans.cluster_centers_.dot(pca.components_)

print("\nPrime 20 parole più importanti per ciascun cluster:")
for i in range(5):
    top_terms_idx = original_space_centroids[i].argsort()[::-1][:20]
    top_terms = [terms[idx] for idx in top_terms_idx]
    print(f"Cluster {i}: {', '.join(top_terms)}")

# %% [code]
# Istogramma affiancato per distribuzione modelli nei cluster
plt.figure(figsize=(5,3))
sns.countplot(data=df, x='cluster', hue='modello')
plt.title('Model distribution into clusters (titles)')
plt.xlabel('Cluster')
plt.ylabel('N. PMIDs')
plt.legend(title='Model')
plt.show()


# %% [code]

# Applica preprocessing solo agli abstract
df['abstract_processed'] = df['abstract'].apply(preprocess_text)

# Controlla i risultati
print("Esempio testo pre-processato (abstract):")
display(df['abstract_processed'].head(2))

# TF-IDF
tfidf = TfidfVectorizer(max_features=500, stop_words='english')
X_tfidf = tfidf.fit_transform(df['abstract_processed'])

# PCA
pca = PCA(n_components=2)
X_pca = pca.fit_transform(X_tfidf.toarray())

# Risultato PCA nel DataFrame
df['pca_1'], df['pca_2'] = X_pca[:,0], X_pca[:,1]

# KMeans Clustering (5 cluster)
kmeans = KMeans(n_clusters=5, random_state=42, n_init=10)
df['cluster'] = kmeans.fit_predict(X_pca)

# Estrazione dei centroidi dei cluster
centroidi = kmeans.cluster_centers_
print("Centroidi dei cluster (coordinate PCA):")
print(centroidi)

# Grafico PCA con centroidi
plt.figure(figsize=(6,5))
sns.scatterplot(data=df, x='pca_1', y='pca_2', hue='modello', alpha=0.7)

# Aggiungi centroidi dei cluster
plt.scatter(centroidi[:,0], centroidi[:,1], marker='.', s=50, c='black', label='Centroids')

# Etichette numeriche dei centroidi
for i, (x, y) in enumerate(centroidi):
    plt.text(x, y, f'C{i}', fontsize=12, fontweight='bold', color='black',
             ha='center', va='center', bbox=dict(facecolor='white', alpha=0.7, boxstyle='round,pad=0.3'))

plt.title('PCA on TF-IDF (abstracts) with Cluster Centroids')
plt.xlabel('PCA_1')
plt.ylabel('PCA_2')
plt.legend()
plt.show()

# Estrazione e visualizzazione delle prime 20 parole principali per PCA1 e PCA2
loading_scores = pd.DataFrame(
    pca.components_.T,
    index=tfidf.get_feature_names_out(),
    columns=['PC1', 'PC2']
)

# Prime 20 parole della PC1
top20_pc1 = loading_scores['PC1'].abs().sort_values(ascending=False).head(20)
print("\nPrime 20 parole chiave principali per PC1:")
print(top20_pc1)

# Prime 20 parole della PC2
top20_pc2 = loading_scores['PC2'].abs().sort_values(ascending=False).head(20)
print("\nPrime 20 parole chiave principali per PC2:")
print(top20_pc2)

terms = tfidf.get_feature_names_out()
original_space_centroids = kmeans.cluster_centers_.dot(pca.components_)

print("\nPrime 20 parole più importanti per ciascun cluster:")
for i in range(5):
    top_terms_idx = original_space_centroids[i].argsort()[::-1][:20]
    top_terms = [terms[idx] for idx in top_terms_idx]
    print(f"Cluster {i}: {', '.join(top_terms)}")

# Istogramma affiancato per distribuzione modelli nei cluster
plt.figure(figsize=(5,3))
sns.countplot(data=df, x='cluster', hue='modello')
plt.title('Model distribution into clusters (abstracts)')
plt.xlabel('Cluster')
plt.ylabel('N. PMIDs')
plt.legend(title='Model')
plt.show()

# %% [code]
import pandas as pd
import matplotlib.pyplot as plt
import seaborn as sns
from sklearn.feature_extraction.text import TfidfVectorizer
from sklearn.decomposition import PCA
from sklearn.cluster import KMeans
import re

# Funzione di pulizia semplice
def preprocess_text(text):
    text = re.sub(r'\W+', ' ', text.lower())  # pulizia caratteri speciali
    tokens = text.split()
    tokens = [token for token in tokens if len(token) > 2]  # rimuove token brevi
    return ' '.join(tokens)

# Applica preprocessing all'unione di titoli e abstract
df['text_processed'] = (df['title'] + ' ' + df['abstract']).apply(preprocess_text)

# Controlla i risultati
print("Esempio testo pre-processato (titoli + abstract):")
display(df['text_processed'].head(2))

# TF-IDF
tfidf = TfidfVectorizer(max_features=500, stop_words='english')
X_tfidf = tfidf.fit_transform(df['text_processed'])

# PCA
pca = PCA(n_components=2)
X_pca = pca.fit_transform(X_tfidf.toarray())

# Risultato PCA nel DataFrame
df['pca_1'], df['pca_2'] = X_pca[:,0], X_pca[:,1]

# KMeans Clustering (5 cluster)
kmeans = KMeans(n_clusters=5, random_state=42, n_init=10)
df['cluster'] = kmeans.fit_predict(X_pca)

# Estrazione dei centroidi dei cluster
centroidi = kmeans.cluster_centers_
print("Centroidi dei cluster (coordinate PCA):")
print(centroidi)

# Grafico PCA con centroidi
plt.figure(figsize=(6,5))
sns.scatterplot(data=df, x='pca_1', y='pca_2', hue='modello', alpha=0.7)

# Aggiungi centroidi dei cluster
plt.scatter(centroidi[:,0], centroidi[:,1], marker='X', s=200, c='red', label='Centroids')

# Etichette numeriche dei centroidi
for i, (x, y) in enumerate(centroidi):
    plt.text(x, y, f'C{i}', fontsize=12, fontweight='bold', color='black',
             ha='center', va='center', bbox=dict(facecolor='white', alpha=0.7, boxstyle='round,pad=0.3'))

plt.title('PCA on TF-IDF (titles + abstracts) with Cluster Centroids')
plt.xlabel('PCA_1')
plt.ylabel('PCA_2')
plt.legend()
plt.show()

# Estrazione e visualizzazione delle prime 20 parole principali per PCA1 e PCA2
loading_scores = pd.DataFrame(
    pca.components_.T,
    index=tfidf.get_feature_names_out(),
    columns=['PC1', 'PC2']
)

# Prime 20 parole della PC1
top20_pc1 = loading_scores['PC1'].abs().sort_values(ascending=False).head(20)
print("\nPrime 20 parole chiave principali per PC1:")
print(top20_pc1)

# Prime 20 parole della PC2
top20_pc2 = loading_scores['PC2'].abs().sort_values(ascending=False).head(20)
print("\nPrime 20 parole chiave principali per PC2:")
print(top20_pc2)

terms = tfidf.get_feature_names_out()
original_space_centroids = kmeans.cluster_centers_.dot(pca.components_)

print("\nPrime 20 parole più importanti per ciascun cluster:")
for i in range(5):
    top_terms_idx = original_space_centroids[i].argsort()[::-1][:20]
    top_terms = [terms[idx] for idx in top_terms_idx]
    print(f"Cluster {i}: {', '.join(top_terms)}")

# Istogramma affiancato per distribuzione modelli nei cluster
plt.figure(figsize=(5,3))
sns.countplot(data=df, x='cluster', hue='modello')
plt.title('Model distribution into clusters (titles + abstracts)')
plt.xlabel('Cluster')
plt.ylabel('N. PMIDs')
plt.legend(title='Model')
plt.show()


# %% [code]
